# Supplementary material for: FUS regulates RAN translation through modulating the G-quadruplex structure of GGGGCC repeat RNA in C9orf72-linked ALS/FTD
Source: eLife. 2023 Jul 18;12:RP84338. doi: 10.7554/eLife.84338 (PMC10393046; doi:10.7554/eLife.84338)
Supplement: Figure 1—figure supplement 1—source data 1. [file elife-84338-fig1-figsupp1-data1.xlsx]

## Sheet: Sheet1
Figure 1—figure supplement 1—source data 1. The artificial sequence inserted in the pUAST vector for generation of (G4C2)n flies
GAATTCGAGCTCGGTACCCGGGGATCCGATTCGGCC (GGGGCC)n CAATCCATATGACTAGTAGATCCTCTAGA
