# Supplementary material for: FUS regulates RAN translation through modulating the G-quadruplex structure of GGGGCC repeat RNA in C9orf72-linked ALS/FTD
Source: eLife. 2023 Jul 18;12:RP84338. doi: 10.7554/eLife.84338 (PMC10393046; doi:10.7554/eLife.84338)
Supplement: Figure 5—source data 2. [file elife-84338-fig5-data2.zip]

Archive with 2 entries (2 files):
- Figure 5 source data 2/Myc/GA-Myc raw.jpg
- Figure 5 source data 2/Myc/GA-Myc with labels.jpg
