# Supplementary material for: FUS regulates RAN translation through modulating the G-quadruplex structure of GGGGCC repeat RNA in C9orf72-linked ALS/FTD
Source: eLife. 2023 Jul 18;12:RP84338. doi: 10.7554/eLife.84338 (PMC10393046; doi:10.7554/eLife.84338)
Supplement: Figure 6—source data 1. [file elife-84338-fig6-data1.xlsx]

## Sheet: Figure 6—source data 1
Figure 6—source data 1. RNA-binding proteins and their cDNA accession numbers screened in the genetic analyses in Figure 6.
Protein	cDNA accession number
ESWR1	NM_005243.4
DDX3X	NM_001356.5
DDX5	NM_001320595.2
DDX17	NM_001098504.2
DHX9	NM_001357.5
DHX36	NM_020865.3
